# Supplementary material for: scQA: A dual-perspective cell type identification model for single cell transcriptome data
Source: Comput Struct Biotechnol J. 2023 Dec 21;23:520–36. doi: 10.1016/j.csbj.2023.12.021 (PMC10791572; doi:10.1016/j.csbj.2023.12.021)
Supplement: Supplementary file 1 — Supplementary material. [file mmc1.xlsx]

## Sheet: lung
gene	p_val	avg_log2FC	pct.1	pct.2	p_val_adj	cluster
col3a1.S	0	4.61306	0.758	0.018	0	1
fbn1.S	0	3.6801	0.463	0.006	0	1
fstl1.L	0	3.68697	0.509	0.005	0	1
tnxb.S	0	3.55302	0.926	0.076	0	1
loc100489067.L	0	3.75327	0.723	0.018	0	1
Xelaev18044419m.g	0	3.19416	0.556	0.013	0	1
olfml3.S	0	2.987	0.56	0.016	0	1
plxdc1.L	0	2.78813	0.421	0.005	0	1
lum.S	0	2.84063	0.465	0.003	0	1
pamr1.S	0	3.04695	0.502	0.009	0	1
sdc2.S	0	2.91595	0.567	0.019	0	1
dpt.S	0	3.18343	0.612	0.007	0	1
egr1.L	0	3.16618	0.73	0.061	0	1
loc100498622.L	0	4.84178	0.814	0.02	0	1
serpinh1.S	0	3.49269	0.495	0.013	0	1
tnxb.L	0	4.59034	0.847	0.021	0	1
sparc.L	0	3.61355	0.74	0.055	0	1
sparc.S	0	3.20782	0.726	0.078	0	1
loc100485749.L	0	4.81028	0.94	0.034	0	1
col6a1.L	0	3.69598	0.649	0.009	0	1
c4a.L	0	3.93101	0.73	0.026	0	1
fbn1.L	0	3.11361	0.467	0.007	0	1
fn1.L	0	3.46254	0.823	0.086	0	1
col1a1.S	0	3.76741	0.733	0.015	0	1
lama4.L	0	3.31509	0.549	0.008	0	1
mfap5.S	0	5.13021	0.909	0.032	0	1	Fibroblast
col1a1.L	0	4.19344	0.833	0.032	0	1
col6a2.L	0	4.25028	0.747	0.01	0	1
fgl1.L	0	3.31184	0.709	0.022	0	1
sult2b1.S	0	2.4512	0.342	0.004	0	1
col6a2.S	0	4.76238	0.821	0.016	0	1
c1s.L	0	4.68076	0.967	0.043	0	1
mfap5.L	0	4.84764	0.865	0.02	0	1
gfpt2.L	0	3.18264	0.502	0.007	0	1
dkk3.L	0	2.73041	0.44	0.012	0	1
prg4.S	0	3.58689	0.374	0.006	0	1
tagln.L	5.60686e-307	2.91709	0.377	0.009	1.12288e-302	1
scara5.S	8.05546e-303	2.16844	0.312	0.002	1.61327e-298	1
egr1.S	5.37421e-295	2.74698	0.579	0.049	1.07629e-290	1
lamc1.L	2.2607e-293	2.45475	0.377	0.011	4.52751e-289	1
mxra8.L	1.82318e-289	2.3881	0.379	0.011	3.65129e-285	1
dpysl3.L	2.94572e-284	2.81887	0.665	0.08	5.89938e-280	1
loc100486230.L	6.24167e-284	2.36286	0.43	0.02	1.25002e-279	1
ccdc80.L	1.22955e-283	2.5289	0.5	0.032	2.46242e-279	1
lgals1.L	8.8374e-274	2.62471	0.409	0.018	1.76987e-269	1
aebp1.L	9.67621e-273	2.46614	0.314	0.005	1.93785e-268	1
rrbp1.S	1.82332e-272	2.33612	0.386	0.015	3.65156e-268	1
twist1.S	1.5496e-269	2.13136	0.312	0.005	3.10339e-265	1
adamts1.L	4.37873e-267	2.85181	0.453	0.027	8.76928e-263	1
tpm2.S	9.08746e-259	2.48049	0.291	0.004	1.81995e-254	1
socs3.S	1.20184e-242	2.45384	0.83	0.162	2.40694e-238	1
fos.L	3.25565e-231	2.39857	0.879	0.213	6.52009e-227	1
jun.S	1.57526e-230	2.17116	0.877	0.198	3.15476e-226	1
htra1.S	2.40448e-221	2.46542	0.363	0.02	4.81545e-217	1
eln1.L	1.69519e-211	2.65183	0.272	0.007	3.39495e-207	1
rarres2.L	3.82407e-209	2.08168	0.349	0.019	7.65847e-205	1
jun.L	8.78095e-201	2.03003	0.823	0.189	1.75856e-196	1
vat1.S	3.78018e-190	2.30731	0.633	0.114	7.57057e-186	1
tuba4a.S	1.86843e-184	2.15164	0.47	0.055	3.74191e-180	1
thbs1.L	7.6396e-181	2.38937	0.379	0.032	1.52998e-176	1
anxa2.L	2.10273e-178	2.1016	0.651	0.128	4.21114e-174	1
loc100496982.S	5.32439e-163	2.15061	0.388	0.039	1.06631e-158	1
socs3.L	1.89674e-149	2.00808	0.851	0.322	3.79859e-145	1
Xelaev18038264m.g	8.60242e-141	2.3764	0.437	0.066	1.72281e-136	1
Xelaev18022531m.g	5.10779e-121	2.03054	0.321	0.038	1.02294e-116	1
Xelaev18010853m.g	4.74149e-106	2.02006	0.207	0.015	9.49578e-102	1
loc100494547.L	0	4.33015	0.654	0.011	0	2
Xetrov90015512m.L	0	3.62182	0.451	0.007	0	2
Xelaev18035519m.g	0	3.69596	0.516	0.011	0	2
lyg2.L	0	3.10081	0.394	0.005	0	2
krt8.L	0	3.07567	0.47	0.017	0	2
lgals4.L	0	3.55607	0.55	0.006	0	2
epcam.L	0	2.73482	0.366	0.002	0	2
sftpc.S	0	6.35952	0.788	0.071	0	2	Alveolar epithelial cell
sftpb.S	0	5.7577	0.657	0.039	0	2
loc100493076.L	0	5.10371	0.586	0.032	0	2
sftpb.L	0	5.36642	0.736	0.03	0	2
sftpc.L	0	4.14438	0.512	0.008	0	2
loc100494945.L	0	3.73169	0.564	0.054	0	2
ly6g6c.L	0	3.76748	0.765	0.1	0	2
krt19.L	0	3.78577	0.872	0.108	0	2
loc594890.L	1.00284e-295	4.18842	0.36	0.011	2.00838e-291	2
cyp2a6.L	1.1557e-281	2.90014	0.304	0.004	2.31453e-277	2
pigr.L	2.17733e-268	2.39517	0.292	0.004	4.36054e-264	2
Xelaev18040854m.g	3.76241e-259	3.0161	0.298	0.006	7.53498e-255	2
spink2.L	3.04199e-251	2.30857	0.266	0.002	6.09219e-247	2
lmo7.S	1.50125e-245	2.22138	0.267	0.003	3.00655e-241	2
scnn1a.L	6.16015e-241	2.08364	0.257	0.002	1.23369e-236	2
Xetrov90015513m.L	3.89543e-222	2.03944	0.236	0.002	7.80139e-218	2
cldn7.L	1.1058e-218	2.22643	0.236	0.003	2.21458e-214	2
agr2.S	2.65806e-214	2.11266	0.226	0.002	5.3233e-210	2
slc34a2.L	5.43513e-202	2.04424	0.21	0.001	1.08849e-197	2
fn1.S	2.908e-177	2.52545	0.372	0.045	5.82385e-173	2
c3.L	2.94646e-144	3.54569	0.235	0.016	5.90087e-140	2	Inflammatory epithelial cell
rasd1.S	1.68542e-61	2.74865	0.179	0.031	3.37539e-57	2
Xetrov90012175m.L	0	3.35862	0.464	0.008	0	3
ch25h.L	0	5.37542	0.932	0.073	0	3
Xetrov90018123m.L	0	3.96337	0.64	0.03	0	3
she.L	0	3.96802	0.712	0.011	0	3
rnd1.S	0	3.27603	0.459	0.012	0	3
ch25h.S	0	4.02329	0.545	0.014	0	3
vwf.L	0	4.86009	0.806	0.009	0	3	Vascular endothelial cell
cav1.S	2.64863e-286	2.84879	0.482	0.017	5.30442e-282	3
loc100496982.S	1.0123e-228	3.15288	0.599	0.045	2.02733e-224	3
ptrf.S	2.89846e-206	3.83367	0.73	0.09	5.80475e-202	3
loc100496442.L	4.94882e-204	3.71072	0.725	0.089	9.911e-200	3
fosl1.L	8.40291e-190	3.53185	0.599	0.061	1.68285e-185	3
jun.S	3.52812e-177	3.3025	0.941	0.224	7.06576e-173	3
ly6g6c.L	3.05177e-169	2.54113	0.869	0.153	6.11177e-165	3
jun.L	5.17998e-165	3.13266	0.914	0.212	1.03739e-160	3
cav2.L	7.18373e-149	2.23016	0.401	0.03	1.43868e-144	3
Xelaev18042944m.g	2.55533e-144	2.27808	0.423	0.036	5.11755e-140	3
anxa2.S	9.74517e-143	2.98519	0.977	0.353	1.95167e-138	3
socs3.S	4.46393e-140	2.58068	0.847	0.19	8.93991e-136	3
tgm2.L	9.26135e-139	2.88666	0.563	0.075	1.85477e-134	3
tnxb.S	6.94319e-138	2.55659	0.721	0.121	1.39051e-133	3
Xelaev18035495m.g	4.87605e-136	2.24658	0.297	0.016	9.76526e-132	3
krt19.L	1.4417e-134	2.02323	0.865	0.174	2.88729e-130	3
socs3.L	4.00884e-130	3.16106	0.937	0.341	8.0285e-126	3
clic4.L	9.32755e-123	2.69395	0.545	0.077	1.86803e-118	3
ccdc80.L	3.7867e-122	2.50937	0.464	0.053	7.58362e-118	3
krt8.S	7.38108e-121	2.08498	0.383	0.035	1.47821e-116	3
loc101734287.S	2.17901e-118	2.45756	0.378	0.036	4.3639e-114	3
serpinh1.L	6.14768e-117	2.53773	0.347	0.029	1.2312e-112	3
ehd2.L	1.2064e-110	2.15172	0.347	0.031	2.41606e-106	3
pmp2.S	1.33657e-110	2.61133	0.324	0.027	2.67676e-106	3
irf1.L	6.1052e-103	2.74116	0.604	0.122	1.22269e-98	3
junb.L	5.16197e-102	2.17934	0.977	0.606	1.03379e-97	3
Xelaev18032444m.g	2.28671e-98	2.06597	0.315	0.029	4.5796e-94	3
klf2.S	8.405e-98	2.49408	0.41	0.054	1.68327e-93	3
plk2.S	2.77928e-96	2.39251	0.396	0.05	5.56606e-92	3
cdknx.S	5.03036e-96	2.39244	0.315	0.031	1.00743e-91	3
cdknx.L	2.34737e-94	2.20302	0.455	0.067	4.70107e-90	3
pim1.L	3.1882e-89	2.96386	0.559	0.121	6.38502e-85	3
fos.L	2.10791e-79	2.2504	0.752	0.247	4.22151e-75	3
tuba4a.S	2.71808e-68	2.00688	0.41	0.075	5.4435e-64	3
hba1.L	0	3.68807	0.529	0.026	0	4
hbg1.L	0	4.23656	0.759	0.047	0	4	Erythrocyte
Xelaev18036120m.g	0	3.14088	0.891	0.307	0	4
Xelaev18002241m.g	0	5.1889	0.994	0.151	0	4
Xelaev18037841m.g	0	2.81811	0.998	0.936	0	4
cbs.S	1.00189e-138	2.08604	0.228	0.021	2.00649e-134	4
Xelaev18038242m.g	0	4.0924	0.438	0.012	0	5
prss57.S	0	3.938	0.554	0.008	0	5
slurp1l.S	0	4.52481	0.848	0.037	0	5
MGC145260.S	0	3.51582	0.571	0.039	0	5
mmp7.L	0	3.53886	0.585	0.007	0	5
loc100490489.S	0	3.90258	0.723	0.027	0	5
loc101733140.L	0	2.7547	0.452	0.013	0	5
tcn2.L	0	3.09344	0.654	0.068	0	5
arg1.L	0	4.42239	0.485	0.021	0	5	Eosinophil
mmp1.S	0	4.51405	0.571	0.014	0	5
loc101732654-like.L	0	4.60925	0.977	0.189	0	5
mmp13.S	0	3.05191	0.6	0.049	0	5
upp2.L	0	3.45261	0.448	0.011	0	5
hpx.L	0	3.23125	0.465	0.011	0	5
mmp25.L	0	3.75811	0.565	0.01	0	5
mgam.L	0	2.89612	0.377	0.007	0	5
lyg2.S	0	3.83104	0.969	0.247	0	5
azin2.S	0	3.80661	0.788	0.072	0	5
loc100490816.S	0	3.19337	0.512	0.029	0	5
Xetrov90014332m.L	0	3.00457	0.463	0.007	0	5
cnfn.1.S	0	4.71479	0.671	0.014	0	5
epx.L	0	5.65711	0.888	0.012	0	5
il1r2.L	0	4.09715	0.56	0.019	0	5
Xelaev18012028m.g	0	2.92622	0.467	0.005	0	5
mpo.L	0	4.69288	0.771	0.087	0	5
Xelaev18038249m.g	0	3.8339	0.544	0.021	0	5
mmp9.S	0	3.7813	0.983	0.312	0	5
higd1a.L	1.90404e-290	3.00315	0.837	0.192	3.81321e-286	5
loc100490587.L	1.27535e-284	2.41752	0.348	0.009	2.55414e-280	5
loc101732654-like.S	2.45107e-281	3.36431	0.817	0.169	4.90877e-277	5
loc100490989.S	9.46654e-279	2.66665	0.496	0.04	1.89586e-274	5
rarg-like.1.S	5.85461e-272	2.73825	0.571	0.066	1.1725e-267	5
cfb.L	7.42658e-269	2.67809	0.756	0.143	1.48732e-264	5
cyp27b1.L	9.07642e-263	2.58247	0.379	0.018	1.81773e-258	5
kiaa0226l.L	2.2234e-255	2.46365	0.317	0.009	4.45279e-251	5
prtn3.S	2.38093e-226	2.75042	0.248	0.003	4.76829e-222	5
Xelaev18030549m.g	1.93469e-225	2.56741	0.877	0.284	3.8746e-221	5
txn.L	2.0677e-208	2.19489	0.969	0.445	4.14098e-204	5
hk2.L	6.35105e-196	2.01532	0.896	0.336	1.27192e-191	5
timp-1.L	4.38193e-191	3.05813	0.531	0.089	8.77568e-187	5
cdkn1a.L	7.67355e-188	2.3587	0.477	0.068	1.53678e-183	5
ggt1.L	2.9171e-187	2.04944	0.271	0.012	5.84209e-183	5
pfkfb3.S	4.38334e-182	2.72052	0.465	0.069	8.77851e-178	5
abcb1.L	1.94014e-178	2.13996	0.262	0.012	3.88552e-174	5
ncf1.L	2.21007e-173	2.1596	0.79	0.247	4.4261e-169	5
lta4h.L	1.62175e-154	2.02043	0.544	0.111	3.24788e-150	5
Xelaev18008278m.g	1.54509e-149	2.28421	0.327	0.035	3.09436e-145	5
loc100490589.S	7.98999e-144	2.11962	0.385	0.056	1.60016e-139	5
smox.S	1.12787e-143	2.2406	0.348	0.044	2.25879e-139	5
plek.L	8.79905e-126	2.21724	0.373	0.062	1.76219e-121	5
higd1a.S	9.63369e-117	2.03435	0.331	0.05	1.92934e-112	5
lyz.L	0	3.33879	0.748	0.032	0	6
crp.4.L	0	2.88081	0.478	0.006	0	6
loc100145779.S	0	3.50521	0.699	0.021	0	6
cfp.L	0	3.39383	0.721	0.036	0	6
loc100496720.L	0	3.31042	0.764	0.046	0	6
Xelaev18041765m.g	0	2.75317	0.891	0.19	0	6
Xelaev18019549m.g	0	2.18112	0.4	0.013	0	6
c1qa.L	0	6.0611	0.961	0.075	0	6
Xelaev18034070m.g	0	6.19819	0.878	0.032	0	6	Macrophage
art5.L	0	3.09429	0.373	0.004	0	6
mmp14.L	3.68009e-301	2.20258	0.473	0.037	7.37012e-297	6
basp1.S	2.34227e-297	2.25787	0.671	0.12	4.69087e-293	6
renbp.L	2.22351e-239	2.18946	0.36	0.024	4.45302e-235	6
lgals1.S	3.53123e-215	2.2448	0.257	0.006	7.072e-211	6
bhlhe40.S	2.30583e-173	2.12933	0.347	0.042	4.61789e-169	6
lta4h.L	6.7923e-157	2.01885	0.463	0.096	1.36029e-152	6
gpnmb.L	1.11705e-96	2.60598	0.139	0.007	2.23712e-92	6	Tumor-associated macrophage
tkt.S	0	3.66296	0.987	0.205	0	7
pgd.L	0	2.89508	0.949	0.312	0	7
pgd.S	0	3.26098	0.952	0.15	0	7
cd53.L	0	3.05387	0.768	0.108	0	7
hk2.S	0	2.09914	0.733	0.108	0	7
itgb2.L	0	2.34767	0.88	0.25	0	7
ncf2.L	0	2.53335	0.859	0.14	0	7
loc100494227.L	0	6.13748	0.821	0.061	0	7
mpo.S	0	6.36843	0.963	0.044	0	7	Myeloid cell
gpi.S	0	4.16285	0.983	0.186	0	7
fbp1.L	0	2.85297	0.925	0.138	0	7
loc100493999-like.L	0	4.16385	0.898	0.106	0	7
pygl.S	0	3.61588	0.976	0.226	0	7
aoah.L	8.61985e-307	2.25071	0.5	0.055	1.7263e-302	7
Xelaev18018963m.g	3.67768e-297	2.15584	0.364	0.009	7.3653e-293	7
mycbpap.L	5.86895e-281	2.40149	0.331	0.005	1.17537e-276	7
loc100498371-like.L	4.72139e-271	2.24103	0.414	0.036	9.45553e-267	7
hmgn2.L	1.72247e-107	2.13546	0.473	0.186	3.44958e-103	7	Proliferating myeloid cell
Xelaev18011259m.g	5.45357e-11	2.3293	0.667	0.029	1.09219e-06	8

## Sheet: kidney
gene	p_val	avg_log2FC	pct.1	pct.2	p_val_adj	cluster
pou2f3.S	0	3.24388	0.574	0.007	0	1
sh2d6.L	0	4.33001	0.883	0.021	0	1
cyp11a1.S	0	3.2219	0.59	0.009	0	1
pstpip2.S	0	3.72804	0.777	0.026	0	1
pou2f3.L	5.71e-272	2.9733	0.505	0.01	1.11e-267	1
krt16.S	1.12e-249	3.36954	0.457	0.008	2.18e-245	1
pkib.L	9.08e-239	2.56206	0.436	0.008	1.77e-234	1
Xelaev18041434m.g	4.62e-217	3.74652	0.963	0.139	9.02e-213	1
camkk2.L	1.21e-150	2.58073	0.543	0.045	2.35e-146	1
stambp.S	2.6e-109	2.49109	0.447	0.044	5.09e-105	1
spib.S	1.33e-87	2.04096	0.452	0.057	2.6e-83	1	Antigen-presenting epithelial cell
tuba4a.L	2.04e-75	2.12094	0.5	0.084	3.99e-71	1
epx.L	0	5.96281	0.737	0.045	0	2	Eosinophil
mpo.L	0	5.94145	0.725	0.027	0	2	Eosinophil
mmp9.S	0	5.87943	0.806	0.066	0	2	Eosinophil
loc101732654-like.L	0	4.38995	0.808	0.076	0	2
lyg2.S	0	4.34443	0.801	0.065	0	2
cyba.L	0	3.80509	0.801	0.077	0	2
hk2.S	0	3.68004	0.668	0.014	0	2
pgd.S	0	3.47226	0.771	0.06	0	2
prtn3.S	0	5.29375	0.604	0.021	0	2
tkt.S	0	4.90253	0.801	0.045	0	2
slurp1l.S	0	4.66269	0.774	0.053	0	2
cybb.L	0	3.75605	0.779	0.058	0	2
prss57.S	0	5.43715	0.671	0.024	0	2
ncf1.L	0	3.38493	0.752	0.065	0	2
mmp25.L	0	3.56203	0.595	0.012	0	2
ncf2.L	0	3.57333	0.759	0.039	0	2
loc101733140.L	0	3.16934	0.627	0.015	0	2
Xelaev18024498m.g	2.08e-305	2.82778	0.656	0.038	4.06e-301	2
upp2.L	3.2e-300	3.3412	0.518	0.013	6.25e-296	2
Xetrov90014332m.L	1.86e-286	2.45634	0.437	0.004	3.64e-282	2
cnfn.1.S	1.29e-284	3.57688	0.602	0.034	2.53e-280	2
prss57.L	7.13e-277	4.00096	0.457	0.009	1.39e-272	2
pgd.L	5.3e-269	3.95135	0.823	0.143	1.04e-264	2
itgb2.L	5.54e-268	2.89636	0.789	0.1	1.08e-263	2
Xetrov90021734m.S	5.19e-263	2.78628	0.641	0.053	1.01e-258	2
txn.L	1.81e-258	3.59697	0.835	0.152	3.54e-254	2
loc100490489.S	4.11e-257	3.02765	0.627	0.052	8.04e-253	2
coro6.1.L	8.58e-256	2.90182	0.776	0.109	1.68e-251	2
cebpa.L	6.7e-253	2.71749	0.489	0.02	1.31e-248	2
Xelaev18038242m.g	3.06e-238	4.74571	0.425	0.013	5.97e-234	2
MGC145260.S	4.39e-236	2.3851	0.403	0.008	8.57e-232	2
fbp1.L	3.97e-232	3.34857	0.737	0.115	7.76e-228	2
cfb.L	1.63e-227	2.8736	0.577	0.049	3.19e-223	2
prtn3.L	1.81e-222	2.17537	0.342	0.003	3.54e-218	2
loc100490587.L	1.2e-221	2.141	0.391	0.01	2.34e-217	2
cxcr2.S	3.93e-217	2.08273	0.383	0.009	7.67e-213	2
loc100489423.L	1.02e-212	2.28881	0.337	0.004	1.99e-208	2
msra.1.L	7.88e-208	2.05527	0.403	0.015	1.54e-203	2
sla.S	6.8e-205	2.26897	0.558	0.051	1.33e-200	2
aldoa.L	1.97e-201	2.48399	0.754	0.137	3.85e-197	2
cebpe.S	1.16e-200	2.01994	0.351	0.008	2.27e-196	2	Proliferating granulocytic
Xelaev18038249m.g	9.06e-200	2.75548	0.393	0.015	1.77e-195	2
myh9.S	5.1e-198	2.55238	0.681	0.107	9.97e-194	2
vim.S	5.76e-197	2.22258	0.816	0.16	1.12e-192	2
lsp1.S	2.38e-192	2.29006	0.747	0.133	4.65e-188	2
anxa3.L	4.59e-192	2.20971	0.457	0.032	8.97e-188	2
myo1f.S	3.22e-190	2.05758	0.457	0.032	6.3e-186	2
fgl2.L	1.14e-189	2.59327	0.683	0.105	2.22e-185	2
Xelaev18045052m.g	6.8e-189	2.88481	0.958	0.563	1.33e-184	2
rab27a.L	4.51e-179	2.04497	0.44	0.032	8.81e-175	2
loc100494786.S	5.95e-174	2.54223	0.693	0.132	1.16e-169	2
tmsb4x.L	1.8e-170	2.16353	0.983	0.435	3.52e-166	2
mmp1.S	4.87e-170	2.85787	0.31	0.009	9.52e-166	2
loc100490989.S	9.19e-170	2.00935	0.4	0.026	1.8e-165	2
Xelaev18010117m.g	2.06e-168	2.07168	0.602	0.086	4.02e-164	2
Xelaev18047430m.g	5.81e-168	2.46571	0.919	0.483	1.14e-163	2
cxcr4.S	2.49e-152	2.18526	0.592	0.095	4.87e-148	2	Proliferating granulocytic
scimp.S	4.46e-151	2.06869	0.489	0.059	8.71e-147	2
pygl.S	1.5e-136	2.84897	0.786	0.331	2.92e-132	2
Xelaev18039162m.g	4.68e-123	2.14521	0.875	0.525	9.14e-119	2
prdx5.L	2.01e-122	2.2409	0.794	0.353	3.92e-118	2
hmgn2.L	1.15e-96	2.69524	0.553	0.147	2.25e-92	2
mmp13.S	4.88e-53	2.19001	0.165	0.017	9.53e-49	2
loc101732654-like.S	9.14e-53	2.44452	0.329	0.08	1.78e-48	2
arg1.L	2.18e-10	2.73014	0.174	0.084	4.25e-06	2
loc100127564.L	6.08e-202	3.93293	0.653	0.065	1.19e-197	3
loc100496442.L	2.45e-176	3.41669	0.676	0.088	4.79e-172	3
tfcp2l1.L	4.8e-168	2.96603	0.844	0.166	9.37e-164	3
cish.S	1.27e-161	2.15168	0.359	0.015	2.49e-157	3
scnn1a.L	2.7e-161	2.50269	0.466	0.034	5.27e-157	3
cldn7.L	1.83e-158	3.35237	0.802	0.167	3.57e-154	3
bcat1.L	2.38e-151	2.4197	0.435	0.031	4.66e-147	3
tmem52.S	1.96e-131	2.94808	0.511	0.061	3.83e-127	3
epcam.S	1.68e-128	2.83911	0.618	0.102	3.28e-124	3	Epithelial cell_cldn7 high
coq10b.L	1.91e-113	2.62698	0.729	0.184	3.74e-109	3
fos.S	4.82e-112	2.38944	0.874	0.275	9.42e-108	3
bhlhe40.S	5.98e-103	2.53459	0.485	0.072	1.17e-98	3
atf3.L	3.16e-101	2.3222	0.363	0.037	6.18e-97	3
gadd45a.L	8.08e-101	2.69351	0.615	0.131	1.58e-96	3
cdh16.L	8.47e-101	2.22452	0.374	0.04	1.66e-96	3
adamts1.L	8.97e-101	2.32308	0.282	0.019	1.75e-96	3
cebpd.S	1.69e-100	2.55742	0.63	0.144	3.31e-96	3
Xelaev18024425m.g	9.99e-99	3.42456	0.328	0.029	1.95e-94	3
fosl1.L	2.02e-94	2.00019	0.263	0.017	3.94e-90	3
Xelaev18043184m.g	5.85e-94	2.07015	0.546	0.102	1.14e-89	3
cldn4.L	6.56e-94	2.20093	0.607	0.124	1.28e-89	3
krt.S	1.78e-91	2.42155	0.344	0.036	3.48e-87	3
epcam.L	1.15e-90	2.3083	0.595	0.13	2.24e-86	3	Epithelial cell_ctbs high
Xelaev18038264m.g	3.1e-87	2.72611	0.622	0.159	6.07e-83	3
gadd45g.S	2.1e-81	2.59457	0.66	0.192	4.1e-77	3
cldn6.1.S	1.74e-80	2.62677	0.233	0.016	3.4e-76	3
Xelaev18043641m.g	2.26e-63	2.04923	0.229	0.023	4.41e-59	3
krt19.L	1.06e-38	2.28198	0.256	0.051	2.06e-34	3	Epithelial cell_ctbs high
loc100494945.L	3.67e-14	2.39656	0.332	0.163	7.16e-10	3
Xelaev18017743m.g	0	5.77904	0.855	0.06	0	4
Xetrov90018123m.S	0	3.95775	0.596	0.013	0	4
krt12.S	0	3.71687	0.598	0.009	0	4
Xelaev18040968m.g	0	4.51394	0.85	0.029	0	4
foxi1.L	0	3.70605	0.703	0.013	0	4	Collecting duct intercalated cell
atp6v0d2.L	0	3.45181	0.664	0.021	0	4	Collecting duct intercalated cell
atp6v1g3.L	0	3.58806	0.681	0.012	0	4	Collecting duct intercalated cell
atp6ap1.1.S	0	2.92132	0.544	0.009	0	4
atp6v1g3.S	0	3.50032	0.703	0.018	0	4	Collecting duct intercalated cell
Xetrov90018123m.L	0	4.3105	0.694	0.025	0	4
Xelaev18020998m.g	0	3.87456	0.681	0.023	0	4
slc4a9.L	0	3.10723	0.539	0.008	0	4
atp6v1c2.L	0	3.02892	0.551	0.009	0	4
tfcp2l1.L	0	2.48556	0.956	0.119	0	4
atp6v1b1.L	0	4.35527	0.797	0.019	0	4
loc101732585.L	4.51e-299	2.85093	0.532	0.016	8.82e-295	4
krt12.L	1.07e-266	3.37593	0.446	0.009	2.09e-262	4
cldn4.L	1.32e-243	2.80285	0.723	0.086	2.58e-239	4
loc100498388.L	5.3e-235	2.5704	0.512	0.03	1.04e-230	4
serpinb4.L	3.98e-234	2.4634	0.441	0.016	7.77e-230	4
Xelaev18019895m.g	1.89e-223	2.82789	0.836	0.18	3.68e-219	4
tnxb.L	8.17e-187	2.66507	0.324	0.007	1.6e-182	4
tstd1.S	2.64e-184	2.73123	0.542	0.062	5.16e-180	4
wdr16.L	1.46e-136	2.14585	0.233	0.005	2.85e-132	4
rasd1.S	8.21e-91	2.06947	0.544	0.137	1.6e-86	4
cxcr4.L	9.1e-113	2.34686	0.447	0.098	1.78e-108	5
c1qb.L	3.51e-98	3.08109	0.208	0.013	6.86e-94	5	Macrophage
Xelaev18039138m.g	8.28e-91	2.24658	0.487	0.156	1.62e-86	5
Xelaev18034070m.g	3.18e-83	3.0835	0.181	0.011	6.22e-79	5
lyz.L	1.68e-80	2.36492	0.205	0.02	3.28e-76	5
c1qa.L	2.26e-73	3.63464	0.305	0.07	4.41e-69	5	Macrophage
ch25h.L	2.48e-46	2.5714	0.149	0.022	4.85e-42	5
socs3.L	2.82e-41	2.18223	0.338	0.131	5.52e-37	5
loc101732654-like.S	2.77e-32	2.02152	0.23	0.079	5.41e-28	5
loc100497460.S	0	5.70389	0.942	0.095	0	6
agxt.L	0	6.10536	0.949	0.128	0	6
c1qtnf9b.L	0	5.23409	0.916	0.054	0	6
apob.L	0	5.32404	0.877	0.034	0	6
cyp2a6.L	0	4.12564	0.639	0.017	0	6
Xelaev18028191m.g	0	4.74835	0.85	0.052	0	6
Xelaev18028177m.g	0	3.96721	0.633	0.016	0	6
apoc1-like.L	0	3.81146	0.703	0.035	0	6
sult1a1	0	3.16534	0.909	0.254	0	6
loc100488563-like.S	0	3.87092	0.669	0.026	0	6
loc100037903.S	0	4.55955	0.831	0.024	0	6
hpgds.L	0	3.97661	0.884	0.113	0	6
apoa1.S	0	5.09009	0.834	0.05	0	6
tmem27.L	0	4.27098	0.79	0.024	0	6
slc34a3.L	0	4.07968	0.635	0.017	0	6	Proximal tubule cell
inmt.L	0	5.74543	0.896	0.058	0	6
apoe.S	0	3.70986	0.655	0.014	0	6
cyp1d1.L	7.37e-297	3.43389	0.539	0.008	1.44e-292	6
cpn1.S	4.07e-221	2.7267	0.424	0.006	7.95e-217	6
Xetrov90002939m.L	1.8e-206	2.65751	0.399	0.006	3.51e-202	6
gjb1.L	1.62e-199	2.74871	0.39	0.007	3.16e-195	6
pmp2.L	3.37e-196	3.45534	0.581	0.145	6.59e-192	6
slc3a1.L	1.07e-194	2.84525	0.434	0.031	2.08e-190	6
slc5a2.L	6.96e-176	3.77037	0.37	0.016	1.36e-171	6	Proximal tubule brush border cell
slc5a1.2.L	3.79e-170	2.86304	0.34	0.006	7.41e-166	6
Xelaev18037382m.g	1.76e-155	2.73879	0.317	0.007	3.44e-151	6
Xetrov90028299m.L	1.54e-119	2.22032	0.299	0.027	3e-115	6
pmp2.S	2.25e-118	3.72272	0.304	0.031	4.39e-114	6
loc100488358.L	1.34e-113	2.01634	0.235	0.004	2.61e-109	6
Xelaev18022529m.g	1.8e-106	2.01969	0.346	0.062	3.52e-102	6
Xelaev18040563m.g	0	4.87693	0.959	0.048	0	7
Xelaev18002241m.g	1.07e-285	5.01819	0.95	0.054	2.1e-281	7
ank1.S	1.4e-274	3.96214	0.719	0.024	2.73e-270	7
Xelaev18002242m.g	2.77e-248	3.53102	0.57	0.014	5.41e-244	7
lyar.L	1.6e-169	3.28187	0.463	0.016	3.13e-165	7
hba1.L	1.26e-159	3.81313	0.421	0.014	2.47e-155	7	Erythrocyte
mxd4.S	2.35e-84	2.90023	0.421	0.037	4.6e-80	7
MGC75752.L	1.91e-56	2.44597	0.959	0.58	3.73e-52	7
MGC75752.S	3.21e-54	2.25515	0.934	0.506	6.27e-50	7
